# Supplementary material for: Unexpectedly complex distribution pattern of chestnut pest Niphades castanea Chao (Coleoptera: Curculionidae) based on mtDNA and ITS markers
Source: PLoS One. 2024 Dec 12;19(12):e0310509. doi: 10.1371/journal.pone.0310509 (PMC11637356; doi:10.1371/journal.pone.0310509)
Supplement: S4 Table — (XLSX) [file pone.0310509.s004.xlsx]

## Sheet: Sheet2
S4 Table All nucleotide sequences were deposited in GenBank (https://www.ncbi.nlm.nih.gov/nuccore) under the accession numbers
Name	Accession numbers in GenBank	NCBI link		Name	Accession numbers in GenBank	NCBI link		Name	Accession numbers in GenBank	NCBI link
BJ22_0_Niphades_castanea_COI	PP526771	https://www.ncbi.nlm.nih.gov/nuccore/PP526771		BJ22_3_Niphades_castanea_COII	PP546395	https://www.ncbi.nlm.nih.gov/nuccore/PP526771		BJ22_0_Niphades_castanea_ITS	PP542683	https://www.ncbi.nlm.nih.gov/nuccore/PP542683
BJ22_3_Niphades_castanea_COI	PP526772	https://www.ncbi.nlm.nih.gov/nuccore/PP526772		BJ24_1_Niphades_castanea_COII	PP546396	https://www.ncbi.nlm.nih.gov/nuccore/PP546396		BJ22_3_Niphades_castanea_ITS	PP542684	https://www.ncbi.nlm.nih.gov/nuccore/PP542684
BJ24_0_Niphades_castanea_COI	PP526773	https://www.ncbi.nlm.nih.gov/nuccore/PP526773		BJ24_2_Niphades_castanea_COII	PP546397	https://www.ncbi.nlm.nih.gov/nuccore/PP546397		BJ24_0_Niphades_castanea_ITS	PP542685	https://www.ncbi.nlm.nih.gov/nuccore/PP542685
BJ24_1_Niphades_castanea_COI	PP526774	https://www.ncbi.nlm.nih.gov/nuccore/PP526774		BJ24_3_Niphades_castanea_COII	PP546398	https://www.ncbi.nlm.nih.gov/nuccore/PP546398		BJ24_1_Niphades_castanea_ITS	PP542686	https://www.ncbi.nlm.nih.gov/nuccore/PP542686
BJ24_2_Niphades_castanea_COI	PP526775	https://www.ncbi.nlm.nih.gov/nuccore/PP526775		BJ24_4_Niphades_castanea_COII	PP546399	https://www.ncbi.nlm.nih.gov/nuccore/PP546399		BJ24_2_Niphades_castanea_ITS	PP542687	https://www.ncbi.nlm.nih.gov/nuccore/PP542687
BJ24_4_Niphades_castanea_COI	PP526776	https://www.ncbi.nlm.nih.gov/nuccore/PP526776		DZ29_1_Niphades_castanea_COII	PP546400	https://www.ncbi.nlm.nih.gov/nuccore/PP546400		BJ24_3_Niphades_castanea_ITS	PP542688	https://www.ncbi.nlm.nih.gov/nuccore/PP542688
BJ24_3_Niphades_castanea_COI	PP526777	https://www.ncbi.nlm.nih.gov/nuccore/PP526777		DZ29_2_Niphades_castanea_COII	PP546401	https://www.ncbi.nlm.nih.gov/nuccore/PP546401		BJ24_4_Niphades_castanea_ITS	PP542689	https://www.ncbi.nlm.nih.gov/nuccore/PP542689
BJ42_1_Niphades_castanea_COI	PP526778	https://www.ncbi.nlm.nih.gov/nuccore/PP526778		DZ29_3_Niphades_castanea_COII	PP546402	https://www.ncbi.nlm.nih.gov/nuccore/PP546402		DZ29_2_Niphades_castanea_ITS	PP542690	https://www.ncbi.nlm.nih.gov/nuccore/PP542690
DZ29_0_Niphades_castanea_COI	PP526779	https://www.ncbi.nlm.nih.gov/nuccore/PP526779		DZ29_4_Niphades_castanea_COII	PP546403	https://www.ncbi.nlm.nih.gov/nuccore/PP546403		DZ29_3_Niphades_castanea_ITS	PP542691	https://www.ncbi.nlm.nih.gov/nuccore/PP542691
DZ29_1_Niphades_castanea_COI	PP526780	https://www.ncbi.nlm.nih.gov/nuccore/PP526780		HA21_1_Niphades_castanea_COII	PP546404	https://www.ncbi.nlm.nih.gov/nuccore/PP546404		DZ29_4_Niphades_castanea_ITS	PP542692	https://www.ncbi.nlm.nih.gov/nuccore/PP542692
DZ29_2_Niphades_castanea_COI	PP526781	https://www.ncbi.nlm.nih.gov/nuccore/PP526781		HA21_2_Niphades_castanea_COII	PP546405	https://www.ncbi.nlm.nih.gov/nuccore/PP546405		HA21_0_Niphades_castanea_ITS	PP542693	https://www.ncbi.nlm.nih.gov/nuccore/PP542693
DZ29_3_Niphades_castanea_COI	PP526782	https://www.ncbi.nlm.nih.gov/nuccore/PP526782		HA21_3_Niphades_castanea_COII	PP546406	https://www.ncbi.nlm.nih.gov/nuccore/PP546406		HA21_1_Niphades_castanea_ITS	PP542694	https://www.ncbi.nlm.nih.gov/nuccore/PP542694
DZ29_4_Niphades_castanea_COI	PP526783	https://www.ncbi.nlm.nih.gov/nuccore/PP526783		HA21_4_Niphades_castanea_COII	PP546407	https://www.ncbi.nlm.nih.gov/nuccore/PP546407		HA21_2_Niphades_castanea_ITS	PP542695	https://www.ncbi.nlm.nih.gov/nuccore/PP542695
HA21_0_Niphades_castanea_COI	PP526784	https://www.ncbi.nlm.nih.gov/nuccore/PP526784		HS6_1_Niphades_castanea_COII	PP546408	https://www.ncbi.nlm.nih.gov/nuccore/PP546408		HA21_3_Niphades_castanea_ITS	PP542696	https://www.ncbi.nlm.nih.gov/nuccore/PP542696
HA21_1_Niphades_castanea_COI	PP526785	https://www.ncbi.nlm.nih.gov/nuccore/PP526785		HS6_2_Niphades_castanea_COII	PP546409	https://www.ncbi.nlm.nih.gov/nuccore/PP546409		HA21_4_Niphades_castanea_ITS	PP542697	https://www.ncbi.nlm.nih.gov/nuccore/PP542697
HA21_2_Niphades_castanea_COI	PP526786	https://www.ncbi.nlm.nih.gov/nuccore/PP526786		HS6_3_Niphades_castanea_COII	PP546410	https://www.ncbi.nlm.nih.gov/nuccore/PP546410		HA21_5_Niphades_castanea_ITS	PP542698	https://www.ncbi.nlm.nih.gov/nuccore/PP542698
HA21_3_Niphades_castanea_COI	PP526787	https://www.ncbi.nlm.nih.gov/nuccore/PP526787		HS6_4_Niphades_castanea_COII	PP546411	https://www.ncbi.nlm.nih.gov/nuccore/PP546411		HS6_0_Niphades_castanea_ITS	PP542699	https://www.ncbi.nlm.nih.gov/nuccore/PP542699
HA21_4_Niphades_castanea_COI	PP526788	https://www.ncbi.nlm.nih.gov/nuccore/PP526788		JZ4_1_Niphades_castanea_COII	PP546412	https://www.ncbi.nlm.nih.gov/nuccore/PP546412		HS6_1_Niphades_castanea_ITS	PP542700	https://www.ncbi.nlm.nih.gov/nuccore/PP542700
HA21_5_Niphades_castanea_COI	PP526789	https://www.ncbi.nlm.nih.gov/nuccore/PP526789		JZ4_2_Niphades_castanea_COII	PP546413	https://www.ncbi.nlm.nih.gov/nuccore/PP546413		HS6_2_Niphades_castanea_ITS	PP542701	https://www.ncbi.nlm.nih.gov/nuccore/PP542701
HS40_0_Niphades_castanea_COI	PP526790	https://www.ncbi.nlm.nih.gov/nuccore/PP526790		JZ4_3_Niphades_castanea_COII	PP546414	https://www.ncbi.nlm.nih.gov/nuccore/PP546414		HS6_3_Niphades_castanea_ITS	PP542702	https://www.ncbi.nlm.nih.gov/nuccore/PP542702
HS40_1_Niphades_castanea_COI	PP526791	https://www.ncbi.nlm.nih.gov/nuccore/PP526791		JZ4_4_Niphades_castanea_COII	PP546415	https://www.ncbi.nlm.nih.gov/nuccore/PP546415		HS6_4_Niphades_castanea_ITS	PP542703	https://www.ncbi.nlm.nih.gov/nuccore/PP542703
HS6_0_Niphades_castanea_COI	PP526792	https://www.ncbi.nlm.nih.gov/nuccore/PP526792		JZ8_1_Niphades_castanea_COII	PP546416	https://www.ncbi.nlm.nih.gov/nuccore/PP546416		HS6_5_Niphades_castanea_ITS	PP542704	https://www.ncbi.nlm.nih.gov/nuccore/PP542704
HS6_1_Niphades_castanea_COI	PP526793	https://www.ncbi.nlm.nih.gov/nuccore/PP526793		JZ8_2_Niphades_castanea_COII	PP546417	https://www.ncbi.nlm.nih.gov/nuccore/PP546417		JZ4_1_Niphades_castanea_ITS	PP542705	https://www.ncbi.nlm.nih.gov/nuccore/PP542705
HS6_2_Niphades_castanea_COI	PP526794	https://www.ncbi.nlm.nih.gov/nuccore/PP526794		JZ8_4_Niphades_castanea_COII	PP546418	https://www.ncbi.nlm.nih.gov/nuccore/PP546418		JZ4_2_Niphades_castanea_ITS	PP542706	https://www.ncbi.nlm.nih.gov/nuccore/PP542706
HS6_3_Niphades_castanea_COI	PP526795	https://www.ncbi.nlm.nih.gov/nuccore/PP526795		JZ9_1_Niphades_castanea_COII	PP546419	https://www.ncbi.nlm.nih.gov/nuccore/PP546419		JZ4_4_Niphades_castanea_ITS	PP542707	https://www.ncbi.nlm.nih.gov/nuccore/PP542707
HS6_4_Niphades_castanea_COI	PP526796	https://www.ncbi.nlm.nih.gov/nuccore/PP526796		JZ9_2_Niphades_castanea_COII	PP546420	https://www.ncbi.nlm.nih.gov/nuccore/PP546420		JZ4_5_Niphades_castanea_ITS	PP542708	https://www.ncbi.nlm.nih.gov/nuccore/PP542708
HS6_5_Niphades_castanea_COI	PP526797	https://www.ncbi.nlm.nih.gov/nuccore/PP526797		JZ9_3_Niphades_castanea_COII	PP546421	https://www.ncbi.nlm.nih.gov/nuccore/PP546421		JZ8_1_Niphades_castanea_ITS	PP542709	https://www.ncbi.nlm.nih.gov/nuccore/PP542709
JZ30_0_Niphades_castanea_COI	PP526798	https://www.ncbi.nlm.nih.gov/nuccore/PP526798		JZ30_3_Niphades_castanea_COII	PP546422	https://www.ncbi.nlm.nih.gov/nuccore/PP546422		JZ8_2_Niphades_castanea_ITS	PP542710	https://www.ncbi.nlm.nih.gov/nuccore/PP542710
JZ30_3_Niphades_castanea_COI	PP526799	https://www.ncbi.nlm.nih.gov/nuccore/PP526799		JZ30_4_Niphades_castanea_COII	PP546423	https://www.ncbi.nlm.nih.gov/nuccore/PP546423		JZ8_4_Niphades_castanea_ITS	PP542711	https://www.ncbi.nlm.nih.gov/nuccore/PP542711
JZ30_4_Niphades_castanea_COI	PP526800	https://www.ncbi.nlm.nih.gov/nuccore/PP526800		JZ31_1_Niphades_castanea_COII	PP546424	https://www.ncbi.nlm.nih.gov/nuccore/PP546424		JZ8_5_Niphades_castanea_ITS	PP542712	https://www.ncbi.nlm.nih.gov/nuccore/PP542712
JZ30_5_Niphades_castanea_COI	PP526801	https://www.ncbi.nlm.nih.gov/nuccore/PP526801		JZ31_2_Niphades_castanea_COII	PP546425	https://www.ncbi.nlm.nih.gov/nuccore/PP546425		JZ9_0_Niphades_castanea_ITS	PP542713	https://www.ncbi.nlm.nih.gov/nuccore/PP542713
JZ30_1_Niphades_castanea_COI	PP526802	https://www.ncbi.nlm.nih.gov/nuccore/PP526802		JZ31_3_Niphades_castanea_COII	PP546426	https://www.ncbi.nlm.nih.gov/nuccore/PP546426		JZ9_1_Niphades_castanea_ITS	PP542714	https://www.ncbi.nlm.nih.gov/nuccore/PP542714
JZ30_2_Niphades_castanea_COI	PP526803	https://www.ncbi.nlm.nih.gov/nuccore/PP526803		JZ31_4_Niphades_castanea_COII	PP546427	https://www.ncbi.nlm.nih.gov/nuccore/PP546427		JZ9_2_Niphades_castanea_ITS	PP542715	https://www.ncbi.nlm.nih.gov/nuccore/PP542715
JZ31_0_Niphades_castanea_COI	PP526804	https://www.ncbi.nlm.nih.gov/nuccore/PP526804		JZ31_5_Niphades_castanea_COII	PP546428	https://www.ncbi.nlm.nih.gov/nuccore/PP546428		JZ9_3_Niphades_castanea_ITS	PP542716	https://www.ncbi.nlm.nih.gov/nuccore/PP542716
JZ31_1_Niphades_castanea_COI	PP526805	https://www.ncbi.nlm.nih.gov/nuccore/PP526805		JZ36_Niphades_castanea_COII	PP546429	https://www.ncbi.nlm.nih.gov/nuccore/PP546429		JZ9_4_Niphades_castanea_ITS	PP542717	https://www.ncbi.nlm.nih.gov/nuccore/PP542717
JZ31_2_Niphades_castanea_COI	PP526806	https://www.ncbi.nlm.nih.gov/nuccore/PP526806		JZ37_1_Niphades_castanea_COII	PP546430	https://www.ncbi.nlm.nih.gov/nuccore/PP546430		JZ30_0_Niphades_castanea_ITS	PP542718	https://www.ncbi.nlm.nih.gov/nuccore/PP542718
JZ31_3_Niphades_castanea_COI	PP526807	https://www.ncbi.nlm.nih.gov/nuccore/PP526807		JZ37_2_Niphades_castanea_COII	PP546431	https://www.ncbi.nlm.nih.gov/nuccore/PP546431		JZ30_3_Niphades_castanea_ITS	PP542719	https://www.ncbi.nlm.nih.gov/nuccore/PP542719
JZ31_4_Niphades_castanea_COI	PP526808	https://www.ncbi.nlm.nih.gov/nuccore/PP526808		LT25_1_Niphades_castanea_COII	PP546432	https://www.ncbi.nlm.nih.gov/nuccore/PP546432		JZ30_4_Niphades_castanea_ITS	PP542720	https://www.ncbi.nlm.nih.gov/nuccore/PP542720
JZ31_5_Niphades_castanea_COI	PP526809	https://www.ncbi.nlm.nih.gov/nuccore/PP526809		LT25_2_Niphades_castanea_COII	PP546433	https://www.ncbi.nlm.nih.gov/nuccore/PP546433		JZ31_1_Niphades_castanea_ITS	PP542721	https://www.ncbi.nlm.nih.gov/nuccore/PP542721
JZ31_6_Niphades_castanea_COI	PP526810	https://www.ncbi.nlm.nih.gov/nuccore/PP526810		LT25_3_Niphades_castanea_COII	PP546434	https://www.ncbi.nlm.nih.gov/nuccore/PP546434		JZ31_2_Niphades_castanea_ITS	PP542722	https://www.ncbi.nlm.nih.gov/nuccore/PP542722
JZ36_0_Niphades_castanea_COI	PP526811	https://www.ncbi.nlm.nih.gov/nuccore/PP526811		LT25_4_Niphades_castanea_COII	PP546435	https://www.ncbi.nlm.nih.gov/nuccore/PP546435		JZ31_3_Niphades_castanea_ITS	PP542723	https://www.ncbi.nlm.nih.gov/nuccore/PP542723
JZ36_1_Niphades_castanea_COI	PP526812	https://www.ncbi.nlm.nih.gov/nuccore/PP526812		LT25_5_Niphades_castanea_COII	PP546436	https://www.ncbi.nlm.nih.gov/nuccore/PP546436		JZ31_4_Niphades_castanea_ITS	PP542724	https://www.ncbi.nlm.nih.gov/nuccore/PP542724
JZ37_0_Niphades_castanea_COI	PP526813	https://www.ncbi.nlm.nih.gov/nuccore/PP526813		LT26_1_Niphades_castanea_COII	PP546437	https://www.ncbi.nlm.nih.gov/nuccore/PP546437		JZ31_5_Niphades_castanea_ITS	PP542725	https://www.ncbi.nlm.nih.gov/nuccore/PP542725
JZ37_1_Niphades_castanea_COI	PP526814	https://www.ncbi.nlm.nih.gov/nuccore/PP526814		LT26_2_Niphades_castanea_COII	PP546438	https://www.ncbi.nlm.nih.gov/nuccore/PP546438		JZ31_6_Niphades_castanea_ITS	PP542726	https://www.ncbi.nlm.nih.gov/nuccore/PP542726
JZ37_2_Niphades_castanea_COI	PP526815	https://www.ncbi.nlm.nih.gov/nuccore/PP526815		LT26_4_Niphades_castanea_COII	PP546439	https://www.ncbi.nlm.nih.gov/nuccore/PP546439		JZ37_0_Niphades_castanea_ITS	PP542727	https://www.ncbi.nlm.nih.gov/nuccore/PP542727
JZ4_0_Niphades_castanea_COI	PP526816	https://www.ncbi.nlm.nih.gov/nuccore/PP526816		LY3_1_Niphades_castanea_COII	PP546440	https://www.ncbi.nlm.nih.gov/nuccore/PP546440		JZ37_1_Niphades_castanea_ITS	PP542728	https://www.ncbi.nlm.nih.gov/nuccore/PP542728
JZ4_1_Niphades_castanea_COI	PP526817	https://www.ncbi.nlm.nih.gov/nuccore/PP526817		LY3_2_Niphades_castanea_COII	PP546441	https://www.ncbi.nlm.nih.gov/nuccore/PP546441		JZ37_2_Niphades_castanea_ITS	PP542729	https://www.ncbi.nlm.nih.gov/nuccore/PP542729
JZ4_2_Niphades_castanea_COI	PP526818	https://www.ncbi.nlm.nih.gov/nuccore/PP526818		LY3_3_Niphades_castanea_COII	PP546442	https://www.ncbi.nlm.nih.gov/nuccore/PP546442		LT25_0_Niphades_castanea_ITS	PP542730	https://www.ncbi.nlm.nih.gov/nuccore/PP542730
JZ4_3_Niphades_castanea_COI	PP526819	https://www.ncbi.nlm.nih.gov/nuccore/PP526819		LY3_4_Niphades_castanea_COII	PP546443	https://www.ncbi.nlm.nih.gov/nuccore/PP546443		LT25_2_Niphades_castanea_ITS	PP542731	https://www.ncbi.nlm.nih.gov/nuccore/PP542731
JZ4_4_Niphades_castanea_COI	PP526820	https://www.ncbi.nlm.nih.gov/nuccore/PP526820		LY3_5_Niphades_castanea_COII	PP546444	https://www.ncbi.nlm.nih.gov/nuccore/PP546444		LT25_3_Niphades_castanea_ITS	PP542732	https://www.ncbi.nlm.nih.gov/nuccore/PP542732
JZ4_5_Niphades_castanea_COI	PP526821	https://www.ncbi.nlm.nih.gov/nuccore/PP526821		MC11_1_Niphades_castanea_COII	PP546445	https://www.ncbi.nlm.nih.gov/nuccore/PP546445		LT25_4_Niphades_castanea_ITS	PP542733	https://www.ncbi.nlm.nih.gov/nuccore/PP542733
JZ8_1_Niphades_castanea_COI	PP526822	https://www.ncbi.nlm.nih.gov/nuccore/PP526822		MC11_2_Niphades_castanea_COII	PP546446	https://www.ncbi.nlm.nih.gov/nuccore/PP546446		LT26_1_Niphades_castanea_ITS	PP542734	https://www.ncbi.nlm.nih.gov/nuccore/PP542734
JZ8_2_Niphades_castanea_COI	PP526823	https://www.ncbi.nlm.nih.gov/nuccore/PP526823		MC11_3_Niphades_castanea_COII	PP546447	https://www.ncbi.nlm.nih.gov/nuccore/PP546447		LT26_2_Niphades_castanea_ITS	PP542735	https://www.ncbi.nlm.nih.gov/nuccore/PP542735
JZ8_4_Niphades_castanea_COI	PP526824	https://www.ncbi.nlm.nih.gov/nuccore/PP526824		MC11_4_Niphades_castanea_COII	PP546448	https://www.ncbi.nlm.nih.gov/nuccore/PP546448		LT26_4_Niphades_castanea_ITS	PP542736	https://www.ncbi.nlm.nih.gov/nuccore/PP542736
JZ8_5_Niphades_castanea_COI	PP526825	https://www.ncbi.nlm.nih.gov/nuccore/PP526825		MC20_1_Niphades_castanea_COII	PP546449	https://www.ncbi.nlm.nih.gov/nuccore/PP546449		LY3_0_Niphades_castanea_ITS	PP542737	https://www.ncbi.nlm.nih.gov/nuccore/PP542737
JZ8_3_Niphades_castanea_COI	PP526826	https://www.ncbi.nlm.nih.gov/nuccore/PP526826		MC20_2_Niphades_castanea_COII	PP546450	https://www.ncbi.nlm.nih.gov/nuccore/PP546450		LY3_1_Niphades_castanea_ITS	PP542738	https://www.ncbi.nlm.nih.gov/nuccore/PP542738
JZ9_0_Niphades_castanea_COI	PP526827	https://www.ncbi.nlm.nih.gov/nuccore/PP526827		MC20_3_Niphades_castanea_COII	PP546451	https://www.ncbi.nlm.nih.gov/nuccore/PP546451		LY3_2_Niphades_castanea_ITS	PP542739	https://www.ncbi.nlm.nih.gov/nuccore/PP542739
JZ9_1_Niphades_castanea_COI	PP526828	https://www.ncbi.nlm.nih.gov/nuccore/PP526828		MC20_4_Niphades_castanea_COII	PP546452	https://www.ncbi.nlm.nih.gov/nuccore/PP546452		LY3_3_Niphades_castanea_ITS	PP542740	https://www.ncbi.nlm.nih.gov/nuccore/PP542740
JZ9_2_Niphades_castanea_COI	PP526829	https://www.ncbi.nlm.nih.gov/nuccore/PP526829		SL1_1_Niphades_castanea_COII	PP546453	https://www.ncbi.nlm.nih.gov/nuccore/PP546453		MC11_1_Niphades_castanea_ITS	PP542741	https://www.ncbi.nlm.nih.gov/nuccore/PP542741
JZ9_3_Niphades_castanea_COI	PP526830	https://www.ncbi.nlm.nih.gov/nuccore/PP526830		SL1_2_Niphades_castanea_COII	PP546454	https://www.ncbi.nlm.nih.gov/nuccore/PP546454		MC11_2_Niphades_castanea_ITS	PP542742	https://www.ncbi.nlm.nih.gov/nuccore/PP542742
JZ9_4_Niphades_castanea_COI	PP526831	https://www.ncbi.nlm.nih.gov/nuccore/PP526831		SL1_3_Niphades_castanea_COII	PP546455	https://www.ncbi.nlm.nih.gov/nuccore/PP546455		MC11_3_Niphades_castanea_ITS	PP542743	https://www.ncbi.nlm.nih.gov/nuccore/PP542743
LT25_0_Niphades_castanea_COI	PP526832	https://www.ncbi.nlm.nih.gov/nuccore/PP526832		SL1_4_Niphades_castanea_COII	PP546456	https://www.ncbi.nlm.nih.gov/nuccore/PP546456		MC20_0_Niphades_castanea_ITS	PP542744	https://www.ncbi.nlm.nih.gov/nuccore/PP542744
LT25_1_Niphades_castanea_COI	PP526833	https://www.ncbi.nlm.nih.gov/nuccore/PP526833		SL1_5_Niphades_castanea_COII	PP546457	https://www.ncbi.nlm.nih.gov/nuccore/PP546457		MC20_1_Niphades_castanea_ITS	PP542745	https://www.ncbi.nlm.nih.gov/nuccore/PP542745
LT25_2_Niphades_castanea_COI	PP526834	https://www.ncbi.nlm.nih.gov/nuccore/PP526834		SL12_1_Niphades_castanea_COII	PP546458	https://www.ncbi.nlm.nih.gov/nuccore/PP546458		MC20_2_Niphades_castanea_ITS	PP542746	https://www.ncbi.nlm.nih.gov/nuccore/PP542746
LT25_3_Niphades_castanea_COI	PP526835	https://www.ncbi.nlm.nih.gov/nuccore/PP526835		SL12_3_Niphades_castanea_COII	PP546459	https://www.ncbi.nlm.nih.gov/nuccore/PP546459		MC20_3_Niphades_castanea_ITS	PP542747	https://www.ncbi.nlm.nih.gov/nuccore/PP542747
LT26_1_Niphades_castanea_COI	PP526836	https://www.ncbi.nlm.nih.gov/nuccore/PP526836		SL12_4_Niphades_castanea_COII	PP546460	https://www.ncbi.nlm.nih.gov/nuccore/PP546460		MC20_4_Niphades_castanea_ITS	PP542748	https://www.ncbi.nlm.nih.gov/nuccore/PP542748
LT26_2_Niphades_castanea_COI	PP526837	https://www.ncbi.nlm.nih.gov/nuccore/PP526837		SL12_5_Niphades_castanea_COII	PP546461	https://www.ncbi.nlm.nih.gov/nuccore/PP546461		SL1_1_Niphades_castanea_ITS	PP542749	https://www.ncbi.nlm.nih.gov/nuccore/PP542749
LT43_1_Niphades_castanea_COI	PP526838	https://www.ncbi.nlm.nih.gov/nuccore/PP526838		SMX2_1_Niphades_castanea_COII	PP546462	https://www.ncbi.nlm.nih.gov/nuccore/PP546462		SL1_3_Niphades_castanea_ITS	PP542750	https://www.ncbi.nlm.nih.gov/nuccore/PP542750
LY3_0_Niphades_castanea_COI	PP526839	https://www.ncbi.nlm.nih.gov/nuccore/PP526839		SMX2_3_Niphades_castanea_COII	PP546463	https://www.ncbi.nlm.nih.gov/nuccore/PP546463		SL1_4_Niphades_castanea_ITS	PP542751	https://www.ncbi.nlm.nih.gov/nuccore/PP542751
LY3_1_Niphades_castanea_COI	PP526840	https://www.ncbi.nlm.nih.gov/nuccore/PP526840		SMX2_4_Niphades_castanea_COII	PP546464	https://www.ncbi.nlm.nih.gov/nuccore/PP546464		SL1_5_Niphades_castanea_ITS	PP542752	https://www.ncbi.nlm.nih.gov/nuccore/PP542752
LY3_3_Niphades_castanea_COI	PP526841	https://www.ncbi.nlm.nih.gov/nuccore/PP526841		SMX2_5_Niphades_castanea_COII	PP546465	https://www.ncbi.nlm.nih.gov/nuccore/PP546465		SL12_1_Niphades_castanea_ITS	PP542753	https://www.ncbi.nlm.nih.gov/nuccore/PP542753
LY3_5_Niphades_castanea_COI	PP526842	https://www.ncbi.nlm.nih.gov/nuccore/PP526842		XG16_1_Niphades_castanea_COII	PP546466	https://www.ncbi.nlm.nih.gov/nuccore/PP546466		SL12_2_Niphades_castanea_ITS	PP542754	https://www.ncbi.nlm.nih.gov/nuccore/PP542754
LY3_2_Niphades_castanea_COI	PP526843	https://www.ncbi.nlm.nih.gov/nuccore/PP526843		XG16_3_Niphades_castanea_COII	PP546467	https://www.ncbi.nlm.nih.gov/nuccore/PP546467		SL12_3_Niphades_castanea_ITS	PP542755	https://www.ncbi.nlm.nih.gov/nuccore/PP542755
LY3_4_Niphades_castanea_COI	PP526844	https://www.ncbi.nlm.nih.gov/nuccore/PP526844		XG16_4_Niphades_castanea_COII	PP546468	https://www.ncbi.nlm.nih.gov/nuccore/PP546468		SL12_4_Niphades_castanea_ITS	PP542756	https://www.ncbi.nlm.nih.gov/nuccore/PP542756
MC11_1_Niphades_castanea_COI	PP526845	https://www.ncbi.nlm.nih.gov/nuccore/PP526845		XY15_2_Niphades_castanea_COII	PP546469	https://www.ncbi.nlm.nih.gov/nuccore/PP546469		SL12_5_Niphades_castanea_ITS	PP542757	https://www.ncbi.nlm.nih.gov/nuccore/PP542757
MC11_2_Niphades_castanea_COI	PP526846	https://www.ncbi.nlm.nih.gov/nuccore/PP526846		XY15_3_Niphades_castanea_COII	PP546470	https://www.ncbi.nlm.nih.gov/nuccore/PP546470		SL12_0_Niphades_castanea_ITS	PP542758	https://www.ncbi.nlm.nih.gov/nuccore/PP542758
MC11_3_Niphades_castanea_COI	PP526847	https://www.ncbi.nlm.nih.gov/nuccore/PP526847		XY15_4_Niphades_castanea_COII	PP546471	https://www.ncbi.nlm.nih.gov/nuccore/PP546471		SMX2_1_Niphades_castanea_ITS	PP542759	https://www.ncbi.nlm.nih.gov/nuccore/PP542759
MC11_4_Niphades_castanea_COI	PP526848	https://www.ncbi.nlm.nih.gov/nuccore/PP526848		XY17_1_Niphades_castanea_COII	PP546472	https://www.ncbi.nlm.nih.gov/nuccore/PP546472		SMX2_2_Niphades_castanea_ITS	PP542760	https://www.ncbi.nlm.nih.gov/nuccore/PP542760
MC11_5_Niphades_castanea_COI	PP526849	https://www.ncbi.nlm.nih.gov/nuccore/PP526849		XY17_2_Niphades_castanea_COII	PP546473	https://www.ncbi.nlm.nih.gov/nuccore/PP546473		SMX2_3_Niphades_castanea_ITS	PP542761	https://www.ncbi.nlm.nih.gov/nuccore/PP542761
MC20_0_Niphades_castanea_COI	PP526850	https://www.ncbi.nlm.nih.gov/nuccore/PP526850		XY17_3_Niphades_castanea_COII	PP546474	https://www.ncbi.nlm.nih.gov/nuccore/PP546474		SMX2_4_Niphades_castanea_ITS	PP542762	https://www.ncbi.nlm.nih.gov/nuccore/PP542762
MC20_1_Niphades_castanea_COI	PP526851	https://www.ncbi.nlm.nih.gov/nuccore/PP526851		XY17_4_Niphades_castanea_COII	PP546475	https://www.ncbi.nlm.nih.gov/nuccore/PP546475		SMX2_5_Niphades_castanea_ITS	PP542763	https://www.ncbi.nlm.nih.gov/nuccore/PP542763
MC20_2_Niphades_castanea_COI	PP526852	https://www.ncbi.nlm.nih.gov/nuccore/PP526852		XY19_1_Niphades_castanea_COII	PP546476	https://www.ncbi.nlm.nih.gov/nuccore/PP546476		XG16_1_Niphades_castanea_ITS	PP542764	https://www.ncbi.nlm.nih.gov/nuccore/PP542764
MC20_3_Niphades_castanea_COI	PP526853	https://www.ncbi.nlm.nih.gov/nuccore/PP526853		XY19_2_Niphades_castanea_COII	PP546477	https://www.ncbi.nlm.nih.gov/nuccore/PP546477		XG16_3_Niphades_castanea_ITS	PP542765	https://www.ncbi.nlm.nih.gov/nuccore/PP542765
MC20_4_Niphades_castanea_COI	PP526854	https://www.ncbi.nlm.nih.gov/nuccore/PP526854		XY19_3_Niphades_castanea_COII	PP546478	https://www.ncbi.nlm.nih.gov/nuccore/PP546478		XG16_4_Niphades_castanea_ITS	PP542766	https://www.ncbi.nlm.nih.gov/nuccore/PP542766
MC20_5_Niphades_castanea_COI	PP526855	https://www.ncbi.nlm.nih.gov/nuccore/PP526855		XY27_1_Niphades_castanea_COII	PP546479	https://www.ncbi.nlm.nih.gov/nuccore/PP546479		XG16_5_Niphades_castanea_ITS	PP542767	https://www.ncbi.nlm.nih.gov/nuccore/PP542767
SL1_1_Niphades_castanea_COI	PP526856	https://www.ncbi.nlm.nih.gov/nuccore/PP526856		XY27_2_Niphades_castanea_COII	PP546480	https://www.ncbi.nlm.nih.gov/nuccore/PP546480		XY15_0_Niphades_castanea_ITS	PP542768	https://www.ncbi.nlm.nih.gov/nuccore/PP542768
SL1_2_Niphades_castanea_COI	PP526857	https://www.ncbi.nlm.nih.gov/nuccore/PP526857		XY27_3_Niphades_castanea_COII	PP546481	https://www.ncbi.nlm.nih.gov/nuccore/PP546481		XY15_2_Niphades_castanea_ITS	PP542769	https://www.ncbi.nlm.nih.gov/nuccore/PP542769
SL1_3_Niphades_castanea_COI	PP526858	https://www.ncbi.nlm.nih.gov/nuccore/PP526858		YC38_1_Niphades_castanea_COII	PP546482	https://www.ncbi.nlm.nih.gov/nuccore/PP546482		XY15_3_Niphades_castanea_ITS	PP542770	https://www.ncbi.nlm.nih.gov/nuccore/PP542770
SL1_4_Niphades_castanea_COI	PP526859	https://www.ncbi.nlm.nih.gov/nuccore/PP526859		YC38_2_Niphades_castanea_COII	PP546483	https://www.ncbi.nlm.nih.gov/nuccore/PP546483		XY15_4_Niphades_castanea_ITS	PP542771	https://www.ncbi.nlm.nih.gov/nuccore/PP542771
SL12_0_Niphades_castanea_COI	PP526860	https://www.ncbi.nlm.nih.gov/nuccore/PP526860		YC38_3_Niphades_castanea_COII	PP546484	https://www.ncbi.nlm.nih.gov/nuccore/PP546484		XY15_5_Niphades_castanea_ITS	PP542772	https://www.ncbi.nlm.nih.gov/nuccore/PP542772
SL12_1_Niphades_castanea_COI	PP526861	https://www.ncbi.nlm.nih.gov/nuccore/PP526861		YS13_1_Niphades_castanea_COII	PP546485	https://www.ncbi.nlm.nih.gov/nuccore/PP546485		XY17_0_Niphades_castanea_ITS	PP542773	https://www.ncbi.nlm.nih.gov/nuccore/PP542773
SL12_3_Niphades_castanea_COI	PP526862	https://www.ncbi.nlm.nih.gov/nuccore/PP526862		YS13_2_Niphades_castanea_COII	PP546486	https://www.ncbi.nlm.nih.gov/nuccore/PP546486		XY17_1_Niphades_castanea_ITS	PP542774	https://www.ncbi.nlm.nih.gov/nuccore/PP542774
SL12_4_Niphades_castanea_COI	PP526863	https://www.ncbi.nlm.nih.gov/nuccore/PP526863		YS13_4_Niphades_castanea_COII	PP546487	https://www.ncbi.nlm.nih.gov/nuccore/PP546487		XY17_2_Niphades_castanea_ITS	PP542775	https://www.ncbi.nlm.nih.gov/nuccore/PP542775
SL12_2_Niphades_castanea_COI	PP526864	https://www.ncbi.nlm.nih.gov/nuccore/PP526864		YX5_1_Niphades_castanea_COII	PP546488	https://www.ncbi.nlm.nih.gov/nuccore/PP546488		XY17_3_Niphades_castanea_ITS	PP542776	https://www.ncbi.nlm.nih.gov/nuccore/PP542776
SL12_5_Niphades_castanea_COI	PP526865	https://www.ncbi.nlm.nih.gov/nuccore/PP526865		YX5_2_Niphades_castanea_COII	PP546489	https://www.ncbi.nlm.nih.gov/nuccore/PP546489		XY17_4_Niphades_castanea_ITS	PP542777	https://www.ncbi.nlm.nih.gov/nuccore/PP542777
SMX2_1_Niphades_castanea_COI	PP526866	https://www.ncbi.nlm.nih.gov/nuccore/PP526866		YX5_3_Niphades_castanea_COII	PP546490	https://www.ncbi.nlm.nih.gov/nuccore/PP546490		XY17_5_Niphades_castanea_ITS	PP542778	https://www.ncbi.nlm.nih.gov/nuccore/PP542778
SMX2_2_Niphades_castanea_COI	PP526867	https://www.ncbi.nlm.nih.gov/nuccore/PP526867		YX5_4_Niphades_castanea_COII	PP546491	https://www.ncbi.nlm.nih.gov/nuccore/PP546491		XY19_0_Niphades_castanea_ITS	PP542779	https://www.ncbi.nlm.nih.gov/nuccore/PP542779
SMX2_3_Niphades_castanea_COI	PP526868	https://www.ncbi.nlm.nih.gov/nuccore/PP526868		YX7_1_Niphades_castanea_COII	PP546492	https://www.ncbi.nlm.nih.gov/nuccore/PP546492		XY19_1_Niphades_castanea_ITS	PP542780	https://www.ncbi.nlm.nih.gov/nuccore/PP542780
SMX2_4_Niphades_castanea_COI	PP526869	https://www.ncbi.nlm.nih.gov/nuccore/PP526869		YX7_2_Niphades_castanea_COII	PP546493	https://www.ncbi.nlm.nih.gov/nuccore/PP546493		XY19_2_Niphades_castanea_ITS	PP542781	https://www.ncbi.nlm.nih.gov/nuccore/PP542781
SMX2_5_Niphades_castanea_COI	PP526870	https://www.ncbi.nlm.nih.gov/nuccore/PP526870		YX7_3_Niphades_castanea_COII	PP546494	https://www.ncbi.nlm.nih.gov/nuccore/PP546494		XY19_3_Niphades_castanea_ITS	PP542782	https://www.ncbi.nlm.nih.gov/nuccore/PP542782
XG16_1_Niphades_castanea_COI	PP526871	https://www.ncbi.nlm.nih.gov/nuccore/PP526871		YX7_4_Niphades_castanea_COII	PP546495	https://www.ncbi.nlm.nih.gov/nuccore/PP546495		XY19_5_Niphades_castanea_ITS	PP542783	https://www.ncbi.nlm.nih.gov/nuccore/PP542783
XG16_3_Niphades_castanea_COI	PP526872	https://www.ncbi.nlm.nih.gov/nuccore/PP526872		YX10_1_Niphades_castanea_COII	PP546496	https://www.ncbi.nlm.nih.gov/nuccore/PP546496		XY27_0_Niphades_castanea_ITS	PP542784	https://www.ncbi.nlm.nih.gov/nuccore/PP542784
XG16_4_Niphades_castanea_COI	PP526873	https://www.ncbi.nlm.nih.gov/nuccore/PP526873		YX10_2_Niphades_castanea_COII	PP546497	https://www.ncbi.nlm.nih.gov/nuccore/PP546497		XY27_1_Niphades_castanea_ITS	PP542785	https://www.ncbi.nlm.nih.gov/nuccore/PP542785
XG16_5_Niphades_castanea_COI	PP526874	https://www.ncbi.nlm.nih.gov/nuccore/PP526874		YX10_3_Niphades_castanea_COII	PP546498	https://www.ncbi.nlm.nih.gov/nuccore/PP546498		XY27_2_Niphades_castanea_ITS	PP542786	https://www.ncbi.nlm.nih.gov/nuccore/PP542786
XG16_2_Niphades_castanea_COI	PP526875	https://www.ncbi.nlm.nih.gov/nuccore/PP526875		YX10_4_Niphades_castanea_COII	PP546499	https://www.ncbi.nlm.nih.gov/nuccore/PP546499		XY27_3_Niphades_castanea_ITS	PP542787	https://www.ncbi.nlm.nih.gov/nuccore/PP542787
XY14_4_Niphades_castanea_COI	PP526876	https://www.ncbi.nlm.nih.gov/nuccore/PP526876		YX18_1_Niphades_castanea_COII	PP546500	https://www.ncbi.nlm.nih.gov/nuccore/PP546500		XY27_4_Niphades_castanea_ITS	PP542788	https://www.ncbi.nlm.nih.gov/nuccore/PP542788
XY14_0_Niphades_castanea_COI	PP526877	https://www.ncbi.nlm.nih.gov/nuccore/PP526877		YX18_2_Niphades_castanea_COII	PP546501	https://www.ncbi.nlm.nih.gov/nuccore/PP546501		XY27_5_Niphades_castanea_ITS	PP542789	https://www.ncbi.nlm.nih.gov/nuccore/PP542789
XY14_1_Niphades_castanea_COI	PP526878	https://www.ncbi.nlm.nih.gov/nuccore/PP526878		YX18_3_Niphades_castanea_COII	PP546502	https://www.ncbi.nlm.nih.gov/nuccore/PP546502		YC32_1_Niphades_castanea_ITS	PP542790	https://www.ncbi.nlm.nih.gov/nuccore/PP542790
XY14_2_Niphades_castanea_COI	PP526879	https://www.ncbi.nlm.nih.gov/nuccore/PP526879		YX18_4_Niphades_castanea_COII	PP546503	https://www.ncbi.nlm.nih.gov/nuccore/PP546503		YC32_2_Niphades_castanea_ITS	PP542791	https://www.ncbi.nlm.nih.gov/nuccore/PP542791
XY14_3_Niphades_castanea_COI	PP526880	https://www.ncbi.nlm.nih.gov/nuccore/PP526880						YS13_0_Niphades_castanea_ITS	PP542792	https://www.ncbi.nlm.nih.gov/nuccore/PP542792
XY15_0_Niphades_castanea_COI	PP526881	https://www.ncbi.nlm.nih.gov/nuccore/PP526881						YS13_1_Niphades_castanea_ITS	PP542793	https://www.ncbi.nlm.nih.gov/nuccore/PP542793
XY15_2_Niphades_castanea_COI	PP526882	https://www.ncbi.nlm.nih.gov/nuccore/PP526882						YS13_2_Niphades_castanea_ITS	PP542794	https://www.ncbi.nlm.nih.gov/nuccore/PP542794
XY15_3_Niphades_castanea_COI	PP526883	https://www.ncbi.nlm.nih.gov/nuccore/PP526883						YS13_3_Niphades_castanea_ITS	PP542795	https://www.ncbi.nlm.nih.gov/nuccore/PP542795
XY15_4_Niphades_castanea_COI	PP526884	https://www.ncbi.nlm.nih.gov/nuccore/PP526884						YS13_4_Niphades_castanea_ITS	PP542796	https://www.ncbi.nlm.nih.gov/nuccore/PP542796
XY15_5_Niphades_castanea_COI	PP526885	https://www.ncbi.nlm.nih.gov/nuccore/PP526885						YS13_5_Niphades_castanea_ITS	PP542797	https://www.ncbi.nlm.nih.gov/nuccore/PP542797
XY15_1_Niphades_castanea_COI	PP526886	https://www.ncbi.nlm.nih.gov/nuccore/PP526886						YX5_0_Niphades_castanea_ITS	PP542798	https://www.ncbi.nlm.nih.gov/nuccore/PP542798
XY17_0_Niphades_castanea_COI	PP526887	https://www.ncbi.nlm.nih.gov/nuccore/PP526887						YX5_1_Niphades_castanea_ITS	PP542799	https://www.ncbi.nlm.nih.gov/nuccore/PP542799
XY17_1_Niphades_castanea_COI	PP526888	https://www.ncbi.nlm.nih.gov/nuccore/PP526888						YX5_2_Niphades_castanea_ITS	PP542800	https://www.ncbi.nlm.nih.gov/nuccore/PP542800
XY17_2_Niphades_castanea_COI	PP526889	https://www.ncbi.nlm.nih.gov/nuccore/PP526889						YX5_3_Niphades_castanea_ITS	PP542801	https://www.ncbi.nlm.nih.gov/nuccore/PP542801
XY17_3_Niphades_castanea_COI	PP526890	https://www.ncbi.nlm.nih.gov/nuccore/PP526890						YX5_4_Niphades_castanea_ITS	PP542802	https://www.ncbi.nlm.nih.gov/nuccore/PP542802
XY17_4_Niphades_castanea_COI	PP526891	https://www.ncbi.nlm.nih.gov/nuccore/PP526891						YX5_5_Niphades_castanea_ITS	PP542803	https://www.ncbi.nlm.nih.gov/nuccore/PP542803
XY17_5_Niphades_castanea_COI	PP526892	https://www.ncbi.nlm.nih.gov/nuccore/PP526892						YX7_0_Niphades_castanea_ITS	PP542804	https://www.ncbi.nlm.nih.gov/nuccore/PP542804
XY19_0_Niphades_castanea_COI	PP526893	https://www.ncbi.nlm.nih.gov/nuccore/PP526893						YX7_1_Niphades_castanea_ITS	PP542805	https://www.ncbi.nlm.nih.gov/nuccore/PP542805
XY19_1_Niphades_castanea_COI	PP526894	https://www.ncbi.nlm.nih.gov/nuccore/PP526894						YX7_2_Niphades_castanea_ITS	PP542806	https://www.ncbi.nlm.nih.gov/nuccore/PP542806
XY19_2_Niphades_castanea_COI	PP526895	https://www.ncbi.nlm.nih.gov/nuccore/PP526895						YX7_3_Niphades_castanea_ITS	PP542807	https://www.ncbi.nlm.nih.gov/nuccore/PP542807
XY19_3_Niphades_castanea_COI	PP526896	https://www.ncbi.nlm.nih.gov/nuccore/PP526896						YX7_4_Niphades_castanea_ITS	PP542808	https://www.ncbi.nlm.nih.gov/nuccore/PP542808
XY19_5_Niphades_castanea_COI	PP526897	https://www.ncbi.nlm.nih.gov/nuccore/PP526897						YX7_5_Niphades_castanea_ITS	PP542809	https://www.ncbi.nlm.nih.gov/nuccore/PP542809
XY19_4_Niphades_castanea_COI	PP526898	https://www.ncbi.nlm.nih.gov/nuccore/PP526898						YX10_0_Niphades_castanea_ITS	PP542810	https://www.ncbi.nlm.nih.gov/nuccore/PP542810
XY27_0_Niphades_castanea_COI	PP526899	https://www.ncbi.nlm.nih.gov/nuccore/PP526899						YX10_1_Niphades_castanea_ITS	PP542811	https://www.ncbi.nlm.nih.gov/nuccore/PP542811
XY27_1_Niphades_castanea_COI	PP526900	https://www.ncbi.nlm.nih.gov/nuccore/PP526900						YX10_2_Niphades_castanea_ITS	PP542812	https://www.ncbi.nlm.nih.gov/nuccore/PP542812
XY27_2_Niphades_castanea_COI	PP526901	https://www.ncbi.nlm.nih.gov/nuccore/PP526901						YX10_4_Niphades_castanea_ITS	PP542813	https://www.ncbi.nlm.nih.gov/nuccore/PP542813
XY27_4_Niphades_castanea_COI	PP526902	https://www.ncbi.nlm.nih.gov/nuccore/PP526902						YX10_5_Niphades_castanea_ITS	PP542814	https://www.ncbi.nlm.nih.gov/nuccore/PP542814
XY27_5_Niphades_castanea_COI	PP526903	https://www.ncbi.nlm.nih.gov/nuccore/PP526903						YX18_0_Niphades_castanea_ITS	PP542815	https://www.ncbi.nlm.nih.gov/nuccore/PP542815
YC32_1_Niphades_castanea_COI	PP526904	https://www.ncbi.nlm.nih.gov/nuccore/PP526904						YX18_2_Niphades_castanea_ITS	PP542816	https://www.ncbi.nlm.nih.gov/nuccore/PP542816
YC32_2_Niphades_castanea_COI	PP526905	https://www.ncbi.nlm.nih.gov/nuccore/PP526905						YX18_1_Niphades_castanea_ITS	PP542817	https://www.ncbi.nlm.nih.gov/nuccore/PP542817
YC32_0_Niphades_castanea_COI	PP526906	https://www.ncbi.nlm.nih.gov/nuccore/PP526906						YX18_3_Niphades_castanea_ITS	PP542818	https://www.ncbi.nlm.nih.gov/nuccore/PP542818
YS13_0_Niphades_castanea_COI	PP526907	https://www.ncbi.nlm.nih.gov/nuccore/PP526907						YX18_4_Niphades_castanea_ITS	PP542819	https://www.ncbi.nlm.nih.gov/nuccore/PP542819
YS13_1_Niphades_castanea_COI	PP526908	https://www.ncbi.nlm.nih.gov/nuccore/PP526908
YS13_2_Niphades_castanea_COI	PP526909	https://www.ncbi.nlm.nih.gov/nuccore/PP526909
YS13_3_Niphades_castanea_COI	PP526910	https://www.ncbi.nlm.nih.gov/nuccore/PP526910
YS13_4_Niphades_castanea_COI	PP526911	https://www.ncbi.nlm.nih.gov/nuccore/PP526911
YS13_5_Niphades_castanea_COI	PP526912	https://www.ncbi.nlm.nih.gov/nuccore/PP526912
YS41_1_Niphades_castanea_COI	PP526913	https://www.ncbi.nlm.nih.gov/nuccore/PP526913
YS41_0_Niphades_castanea_COI	PP526914	https://www.ncbi.nlm.nih.gov/nuccore/PP526914
YX10_0_Niphades_castanea_COI	PP526915	https://www.ncbi.nlm.nih.gov/nuccore/PP526915
YX10_1_Niphades_castanea_COI	PP526916	https://www.ncbi.nlm.nih.gov/nuccore/PP526916
YX10_2_Niphades_castanea_COI	PP526917	https://www.ncbi.nlm.nih.gov/nuccore/PP526917
YX10_3_Niphades_castanea_COI	PP526918	https://www.ncbi.nlm.nih.gov/nuccore/PP526918
YX10_4_Niphades_castanea_COI	PP526919	https://www.ncbi.nlm.nih.gov/nuccore/PP526919
YX10_5_Niphades_castanea_COI	PP526920	https://www.ncbi.nlm.nih.gov/nuccore/PP526920
YX18_0_Niphades_castanea_COI	PP526921	https://www.ncbi.nlm.nih.gov/nuccore/PP526921
YX18_1_Niphades_castanea_COI	PP526922	https://www.ncbi.nlm.nih.gov/nuccore/PP526922
YX18_2_Niphades_castanea_COI	PP526923	https://www.ncbi.nlm.nih.gov/nuccore/PP526923
YX18_3_Niphades_castanea_COI	PP526924	https://www.ncbi.nlm.nih.gov/nuccore/PP526924
YX18_4_Niphades_castanea_COI	PP526925	https://www.ncbi.nlm.nih.gov/nuccore/PP526925
YX18_5_Niphades_castanea_COI	PP526926	https://www.ncbi.nlm.nih.gov/nuccore/PP526926
YX5_0_Niphades_castanea_COI	PP526927	https://www.ncbi.nlm.nih.gov/nuccore/PP526927
YX5_2_Niphades_castanea_COI	PP526928	https://www.ncbi.nlm.nih.gov/nuccore/PP526928
YX5_3_Niphades_castanea_COI	PP526929	https://www.ncbi.nlm.nih.gov/nuccore/PP526929
YX5_4_Niphades_castanea_COI	PP526930	https://www.ncbi.nlm.nih.gov/nuccore/PP526930
YX5_5_Niphades_castanea_COI	PP526931	https://www.ncbi.nlm.nih.gov/nuccore/PP526931
YX7_0_Niphades_castanea_COI	PP526932	https://www.ncbi.nlm.nih.gov/nuccore/PP526932
YX7_1_Niphades_castanea_COI	PP526933	https://www.ncbi.nlm.nih.gov/nuccore/PP526933
YX7_2_Niphades_castanea_COI	PP526934	https://www.ncbi.nlm.nih.gov/nuccore/PP526934
YX7_3_Niphades_castanea_COI	PP526935	https://www.ncbi.nlm.nih.gov/nuccore/PP526935
YX7_4_Niphades_castanea_COI	PP526936	https://www.ncbi.nlm.nih.gov/nuccore/PP526936
YX7_5_Niphades_castanea_COI	PP526937	https://www.ncbi.nlm.nih.gov/nuccore/PP526937
